# Supplementary material for: BAM-STR: A Bio-Inspired Soft Tensegrity Robot Driven by McKibben Pneumatic Artificial Muscles
Source: Micromachines (Basel). 2026 Jul 17;17(7):857. doi: 10.3390/mi17070857 (PMC13413554; doi:10.3390/mi17070857)
Supplement: Supplementary file 1 [file micromachines-17-00857-s001.zip]

Archive with 2 entries (1 files):
- Video/Supplementary File.mp4
- Video/
